# Supplementary material for: High-Speed Precision Machining and Surface Roughness Determination of Freeform Curves Using Galerkin-NURBS Interpolation and Jerk-Limited Trajectory Planning
Source: Sensors (Basel). 2026 Jul 13;26(14):4441. doi: 10.3390/s26144441 (PMC13417550; doi:10.3390/s26144441)
Supplement: Supplementary file 1 [file sensors-26-04441-s001.zip]

Archive with 2 entries (2 files):
- sensors-4388769-Supplementary S1.pdf
- sensors-4388769-Supplementary S2.pdf
